# Supplementary material for: Small Cationic Cysteine-Rich Defensin-Derived Antifungal Peptide Controls White Mold in Soybean
Source: J Fungi (Basel). 2023 Aug 24;9(9):873. doi: 10.3390/jof9090873 (PMC10532163; doi:10.3390/jof9090873)
Supplement: Supplementary file 1 [file jof-09-00873-s001.zip]

Archive with 1 entries (1 files):
- jof-2428210-supplementary.pdf
